# Supplementary material for: Myeloid dendritic cells stimulated by thymic stromal lymphopoietin promote Th2 immune responses and the pathogenesis of oral lichen planus
Source: PLoS One. 2017 Mar 9;12(3):e0173017. doi: 10.1371/journal.pone.0173017 (PMC5344337; doi:10.1371/journal.pone.0173017)
Supplement: S1 File — (XLSX) [file pone.0173017.s002.xlsx]

## Sheet: Fig 1
sample ID	TSLP (/HPF)	TSLPR (/HPF)
OLP1	327.2	216.4
OLP2	290.6	148.2
OLP3	420.2	402
OLP4	203.4	132.4
OLP5	345.8	98.6
OLP6	256.2	243.8
OLP7	336.6	87.2
OLP8	404.4	331.6
OLP9	359.4	386.2
OLP10	309.2	277.8
OLP11	272.8	76.4
OLP12	62.4	22.2
OLP13	347.6	241.8
OLP14	123	52.4
OLP15	207.2	151.2
HK1	102.2	34.2
HK2	66	16.8
HK3	254.4	48.6
HK4	156.8	22.4
HK5	142.6	30.8
UL1	6.2	56.8
UL2	12.4	72.4
UL3	17.2	23.6
UL4	8.6	56.2
UL5	3.2	61.2

## Sheet: Fig 2
sample ID	CD11c+TSLPR+ (/HPF)	CD68+TSLPR+ (/HPF)	Total TSLPR (/HPF)
OLP1	29.6	10.2	43.2
OLP2	28.2	7.4	33.4
OLP3	22.4	6.2	26.2
OLP4	24.4	8.6	38.2
OLP5	22.6	7.4	27.6
OLP6	25.2	7.2	31.8
OLP7	27.8	8.4	31.2
OLP8	28.8	7.4	30.2
OLP9	27.6	10.6	48.8
OLP10	29.2	6.2	33.6
OLP11	22.4	7.2	32.2
OLP12	29.2	9.8	37.4
OLP13	27.2	8.2	34.6
OLP14	20.4	5.4	21.2
OLP15	28.6	7.2	32.4

## Sheet: Fig 4
sample ID	CD11c (/HPF)	IFN-γ (/HPF)	GATA3 (/HPF)	IL-17 (/HPF)
OLP1	184.4	10.2	70.6	10.6
OLP2	82.2	5.6	46.4	105.4
OLP3	374.4	37.4	174.8	478.6
OLP4	108.6	1.6	113.2	164.2
OLP5	76.2	53.2	59.2	37.8
OLP6	217.8	4.2	203.6	153.2
OLP7	55.4	11.6	236.6	22
OLP8	295.2	102.4	264.8	199.2
OLP9	341.8	16.8	492.2	19.4
OLP10	226.2	19.4	486.2	207.4
OLP11	48.4	8.2	157.6	174.2
OLP12	8.2	196.4	7.4	58.2
OLP13	180.4	298.4	335.4	471.8
OLP14	35.2	2.2	4.4	55.8
OLP15	121.6	4.2	251.6	197.4
HK1	8.6	17.4	20.2	230.2
HK2	3.6	2.6	2.4	328.6
HK3	5.4	55.6	10.2	337.4
HK4	20.2	32.8	7.4	383.2
HK5	12.8	14.6	6.6	279.8
UL1	47.2	70.4	5.2	429.4
UL2	36.4	2.2	10.8	225.2
UL3	22.8	48.2	7.6	552.6
UL4	17.2	92.2	8.2	278.8
UL5	57.4	107.8	7.4	360.4

## Sheet: Fig 5
sample ID	T-bet/β-actin	IFN-γ/β-actin	GATA3/β-actin	MDC/β-actin	TARC/β-actin	IL-4/β-actin	TSLP/β-actin	TSLPR/β-actin	CD11c/β-actin	IL-17/β-actin	RORγt/β-actin
OLP1	2.03303	0.69431	22.8422	27.9278	11.9061	31.8591	35.8193	23.9175	13.6189	33.5591	19.5866
OLP2	2.15624	0.73921	22.8526	27.9287	11.8743	30.7921	32.4222	19.4428	13.0079	37.5334	23.2209
OLP3	4.05145	0.67454	22.8351	27.927	11.9126	32.1871	32.5528	22.8897	12.8222	34.6079	20.9969
OLP4	1.95331	1.75324	22.8678	27.9651	15.8912	36.3329	38.1128	25.882	13.9981	32.2263	24.1182
OLP5	1.98828	0.66538	27.837	30.9123	11.9042	31.9346	37.9557	22.5387	17.6182	30.5546	22.6732
OLP6	1.88929	0.06628	19.8997	28.8829	9.63907	29.8748	38.9331	21.7787	9.6649	33.6668	18.2299
OLP7	1.63224	0.063093	21.6259	27.3328	10.4228	28.0225	35.5334	23.639	11.8999	33.2117	20.4435
OLP8	1.77398	0.07331	23.6276	29.6244	11.2991	33.2217	34.8779	22.7355	15.2236	32.9987	19.9112
OLP9	1.33209	0.18227	21.1156	26.9935	12.3382	31.2273	33.5548	25.1185	11.7692	33.6673	19.6271
OLP10	2.23112	0.8819	20.3178	25.4418	10.8823	30.7331	35.4446	19.9984	12.1156	34.7712	24.3381
OLP11	2.3819	0.6112	23.9119	25.2231	11.9564	30.114	36.6231	22.6648	14.6674	31.8824	18.6627
OLP12	1.13388	0.094472	20.2217	27.3118	12.0079	31.2289	34.8897	22.1116	11.3326	34.7792	20.1109
OLP13	1.2331	0.90113	21.7772	28.0111	13.6643	32.6556	34.9987	24.6686	13.8849	34.7244	19.2231
OLP14	1.4199	1.1885	23.661	28.4189	12.6846	32.1194	35.7723	25.9072	15.558	31.8829	18.2288
OLP15	3.5117	1.1288	22.8694	27.6275	10.2231	33.1171	36.1132	20.1175	13.882	34.6687	23.8819
HK1	9.80578	0.359392	0.128838	0.652311	2.40099	15.0702	9.3317	0.072231	0.23318	6.9171	2.39112
HK2	9.18442	0.063093	0.1295	0.06523	2.4126	15.215	11.8339	0.067781	0.098818	9.1236	3.17284
HK3	11.7229	1.02338	0.1197	0.6522	2.3842	14.892	9.6267	0.090112	0.080213	7.2674	2.11729
HK4	9.729	0.41127	0.1312	2.6429	5.39612	14.937	11.0079	0.063093	0.30117	6.5987	2.0181
HK5	9.3112	0.070335	0.1159	0.6593	3.40636	18.115	12.2217	0.46677	0. 09442	6.8996	3.9912
UL1	30.9877	2.2402	0.191243	1.96378	1.37901	0.393281	0.070012	0.071191	0.063093	8.71579	9.14911
UL2	34.271	1.3393	0.1914	1.964	1.3697	0.3788	1.2119	0.082212	0.066224	9.6227	11.8001
UL3	30.551	5.1778	0.18957	1.9627	3.37527	0.4187	0.06331	0.36779	0.079918	7.8119	8.3775
UL4	29.875	1.8871	0.19272	2.902	1.3786	0.3822	0.073392	0.06991	0.095581	8.5522	9.1114
UL5	29.331	2.228	0.194071	1.997	1.3802	0.4023	0.068112	0.06621	0.12885	8.8991	8.6119

## Sheet: S1 Fig
sample ID	CD123/β-actin
OLP1	2.3539
OLP2	1.8672
OLP3	2.3319
OLP4	1.6371
OLP5	2.7291
OLP6	1.3819
OLP7	2.7716
OLP8	2.3271
OLP9	1.1272
OLP10	3.0019
OLP11	2.6623
OLP12	3.3366
OLP13	2.2121
OLP14	0.9961
OLP15	2.1936
HK1	1.2288
HK2	0.063093
HK3	0.063093
HK4	0.282362
HK5	0.064622
UL1	0.063093
UL2	1.4321
UL3	0.0881
UL4	0.063093
UL5	0.063093
